# Supplementary material for: Metabolomics of Dynamic Changes in Insulin Resistance Before and After Exercise in PCOS
Source: Front Endocrinol (Lausanne). 2019 Feb 27;10:116. doi: 10.3389/fendo.2019.00116 (PMC6400834; doi:10.3389/fendo.2019.00116)
Supplement: Supplementary Table 1 — Impact of lipid infusion on amino acid metabolism. [file Table_1.XLSX]

## Sheet: Sheet1
	Control						PCOS
	Before exercise			After exercise			Before exercise			After exercise
	Saline	Lipid	P-value	Saline	Lipid	P-value	Saline	Lipid	P-value	Saline	Lipid	P-value
Arginine	67.47 (13.06)	72.29 (14.53)	0.401	73.88 (24.20)	72.02 (14.74)	0.838	76.13 (16.85)	68.91 (10.86)	0.19	67.62 (19.36)	75.65 (16.69)	0.31
Glutamate	523.67 (71.84)	553.83 (58.2)	0.271	536.9 (94.42)	568.40 (64.13)	0.394	621.43 (92.64)	612.64 (83.21)	0.794	584.18 (122.20)	624.91 (127.93)	0.454
Histine	71.07 (9.42)	70.74 (10.76)	0.938	75.13 (10.38)	71.56 (7.29)	0.385	74.19 (10.27)	68.73 (7.87)	0.127	72.05 (10.29)	72.98 (11.94)	0.847
Methionine	25.29 (4.19)	22.62 (2.99)	0.086	25.95 (5.99)	22.53 (3.40)	0.134	30.14 (5.53)	24.67 (3.24)	0.004	29.15 (5.65)	27.76 (6.79)	0.607
Ornithine	44.28 (9.37)	45.55 (7.85)	0.721	48.51 (17.36)	43.72 (10.90)	0.469	50.63 (16.72)	52.48 (18.78)	0.785	54.00 (26.45)	43.31 (16.29)	0.267
Phenylalanine	45.18 (7.46)	40.61 (4.83)	0.089	48.70 (8.03)	40.66 (8.72)	0.046	49.39 (9.86)	42.14 (5.73)	0.027	50.86 (8.54)	45.88 (13.08)	0.303
Threonine	97.45 (25.09)	105.12 (27.58)	0.484	106.41 (27.83)	107.10 (31.92)	0.959	114.85 (29.58)	113.91 (27.38)	0.931	118.28 (37.69)	129.12 (43.20)	0.538
Trypophan	56.71 (8)	42.29 (6.19)	<0.001	57.94 (8.00)	42.61 (2.90)	<0.001	60.71 (6.58)	44.57 (5.52)	<0.001	58.79 (8.67)	48.59 (7.92)	0.009
Tyrosine	44.64 (8.93)	44.03 (7.38)	0.855	49.05 (14.20)	44.20 (9.34)	0.379	55.14 (16.79)	50.81 (12.45)	0.446	53.36 (14.67)	53.48 (22.96)	0.989
Valine	188 (42.7)	197.58 (34.09)	0.55	208.60 (43.53)	197.90 (44.77)	0.595	207.43 (46.64)	211.64 (52.27)	0.824	212.36 (58.50)	214.45 (58.51)	0.934
xLeucine	154.25 (30.99)	155.75 (28.78)	0.903	174.60 (40.71)	146.67 (28.15)	0.091	171.93 (29.96)	160.79 (42.85)	0.432	175.07 (42.93)	172.64 (46.50)	0.9
C2-carnitine	5.15 (1.21)	8.53 (2.09)	<0.001	4.93 (1.43)	8.82 (1.84)	<0.001	5.08 (1.66)	8.08 (2.39)	<0.001	4.89 (1.81)	8.28 (1.59)	<0.001
C3-carnitine	0.25 (0.05)	0.22 (0.05)	0.182	0.28 (0.05)	0.23 (0.06)	0.062	0.27 (0.05)	0.24 (0.03)	0.141	0.25 (0.05)	0.24 (0.05)	0.613
C5-carnitine	0.12 (0.02)	0.10 (0.02)	0.071	0.11 (0.02)	0.10 (0.01)	0.306	0.11 (0.03)	0.10 (0.02)	0.9	0.12 (0.02)	0.11 (0.03)	0.37
Glycine	224.50 (199.00)	225.00 (175.00)	0.514	190.00 (253.00)	216.50 (234.00)	1	260.00 (414.00)	228.50 (345.00)	0.285	236.00 (234.00)	210.00 (209.00)	0.652
Proline	115.50 (82.30)	112.50 (74.60)	0.755	115.00 (95.70)	122.50 (114.60)	0.853	130.00 (126.60)	120.00 (98.90)	0.541	118.00 (162.40)	139.00 (101.30)	0.797
Serine	86.55 (53.60)	31.60 (74.30)	1	87.65 (69.60)	86.65 (61.40)	0.739	93.85 (83.40)	83.55 (59.00)	0.114	57.30 (68.50)	84.90 (43.20)	0.332
